# Supplementary material for: Waste Material Utilization in Civil Engineering Applications: Advances, Challenges, and Future Directions—A Scoping Review
Source: Materials (Basel). 2026 Jul 22;19(14):3154. doi: 10.3390/ma19143154 (PMC13414339; doi:10.3390/ma19143154)
Supplement: Supplementary file 1 [file materials-19-03154-s001.zip]

Archive with 1 entries (1 files):
- materials-4322056-supplementary.pdf
